# Supplementary material for: Long Prehensile Protrusions Can Facilitate Cancer Cell Invasion through the Basement Membrane
Source: Cells. 2023 Oct 18;12(20):2474. doi: 10.3390/cells12202474 (PMC10605924; doi:10.3390/cells12202474)
Supplement: Supplementary file 1 [file cells-12-02474-s001.zip]

Archive with 3 entries (3 files):
- Supplementary materials/cells-2660099-supplementary.pdf
- Supplementary materials/Video 1.mp4
- Supplementary materials/Video 2.mp4
